# Supplementary material for: Major Complex Trait for Early De Novo Programming ‘CoV-MAC-TED’ Detected in Human Nasal Epithelial Cells Infected by Two SARS-CoV-2 Variants Is Promising to Help in Designing Therapeutic Strategies
Source: Vaccines (Basel). 2021 Nov 26;9(12):1399. doi: 10.3390/vaccines9121399 (PMC8708361; doi:10.3390/vaccines9121399)
Supplement: Supplementary file 1 [file vaccines-09-01399-s001.zip]

Archive with 1 entries (1 files):
- vaccines-1402544-supplementary.pdf
